# Supplementary material for: Egg Incubation Mechanics of Giant Birds
Source: Biology (Basel). 2021 Aug 1;10(8):738. doi: 10.3390/biology10080738 (PMC8389601; doi:10.3390/biology10080738)
Supplement: Supplementary file 1 [file biology-10-00738-s001.zip]

Archive with 1 entries (1 files):
- biology-1300004-supplementary.xlsx
