# Supplementary material for: Egg Incubation Mechanics of Giant Birds
Source: Biology (Basel). 2021 Aug 1;10(8):738. doi: 10.3390/biology10080738 (PMC8389601; doi:10.3390/biology10080738)
Supplement: Supplementary file 1 [file biology-10-00738-s001.zip › biology-1300004-supplementary.xlsx]

## Sheet: Fig. 1 Bird images
Species/Genus	Common name	Link	Author	Copyright
Struthio camelus	Common Ostrich	https://pixabay.com/vectors/animal-bird-flightless-ostrich-1300284/	uncredited	CC0
Rhea americana	Greater Rhea	https://commons.wikimedia.org/wiki/File:Greater_Rhea.jpg	Sanjay Acharya	Creative Commons Attribution-Share Alike 4.0 International license
Dromaius novaehollandiae	Common emu	https://commons.wikimedia.org/wiki/File:Emu_Side.JPG	Quartl	Creative Commons Attribution-Share Alike 3.0 Unported license
Casuarius casuarius	Southern cassowary	https://freesvg.org/vector-drawing-of-cassowary	uncredited	CC0
Aepyornis maximus	Giant elephant bird	https://zh-yue.m.wikipedia.org/wiki/File:Giantbirds.png	Matt Martyniuk	Creative Commons Attribution-Share Alike 4.0 International, 3.0 Unported, 2.5 Generic, 2.0 Generic and 1.0 Generic license
Apteryx	Kiwi bird	https://pixabay.com/cs/vectors/pt%C3%A1k-kiwi-zob%C3%A1k-klepeta-fuzzy-46457/	uncredited	CC0
Dinornis robustus	South Island giant moa	https://www.pnas.org/content/106/49/20646	M. Bunce	Copyright 2009 National Academy of Sciences

## Sheet: Fig. 4 Bird images
Species	Common name	Link	Author	Copyright
Struthio camelus	Common Ostrich	https://pixabay.com/vectors/animal-bird-flightless-ostrich-1300284/	uncredited	CC0
Rhea americana	Greater Rhea	https://commons.wikimedia.org/wiki/File:Greater_Rhea.jpg	Sanjay Acharya	Creative Commons Attribution-Share Alike 4.0 International license
Dromaius novaehollandiae	Common emu	https://commons.wikimedia.org/wiki/File:Emu_Side.JPG	Quartl	Creative Commons Attribution-Share Alike 3.0 Unported license
Casuarius casuarius	Southern cassowary	https://freesvg.org/vector-drawing-of-cassowary	uncredited	CC0
Aepyornis maximus	Giant elephant bird	https://zh-yue.m.wikipedia.org/wiki/File:Giantbirds.png	Matt Martyniuk	Creative Commons Attribution-Share Alike 4.0 International, 3.0 Unported, 2.5 Generic, 2.0 Generic and 1.0 Generic license
Apteryx	Kiwi Bird	https://pixabay.com/cs/vectors/pt%C3%A1k-kiwi-zob%C3%A1k-klepeta-fuzzy-46457/	uncredited	CC0
Euryapteryx curtus	borad-billed moa/costal moa	https://www.pnas.org/content/106/49/20646	M. Bunce	Copyright 2009 National Academy of Sciences
Megalapteryx didinus	Upland moa	https://www.pnas.org/content/106/49/20646	M. Bunce	Copyright 2010 National Academy of Sciences
Anomalopteryx didiformis	Little bush moa	https://www.pnas.org/content/106/49/20646	M. Bunce	Copyright 2011 National Academy of Sciences
Emeus crassus	Eastern moa	https://www.pnas.org/content/106/49/20646	M. Bunce	Copyright 2012 National Academy of Sciences
Pachyornis elephantopus	Heavy-footed moa	https://www.pnas.org/content/106/49/20646	M. Bunce	Copyright 2013 National Academy of Sciences
Pachyornis geranoides	Stout-legged moa	https://www.pnas.org/content/106/49/20646	M. Bunce	Copyright 2014 National Academy of Sciences
Dinornis robustus	South Island giant moa	https://www.pnas.org/content/106/49/20646	M. Bunce	Copyright 2015 National Academy of Sciences
Dinornis novaezealandiae	North Island giant moa	https://www.pnas.org/content/106/49/20646	M. Bunce	Copyright 2016 National Academy of Sciences
